# Supplementary material for: In Vitro Modulation of Spontaneous Activity in Embryonic Cardiomyocytes Cultured on Poly(vinyl alcohol)/Bioglass Type 58S Electrospun Scaffolds
Source: Nanomaterials (Basel). 2024 Feb 17;14(4):372. doi: 10.3390/nano14040372 (PMC10892114; doi:10.3390/nano14040372)
Supplement: Supplementary file 1 [file nanomaterials-14-00372-s001.zip]

Archive with 2 entries (2 files):
- CARDIOMYIOCYTES VIDEO.avi
- Supplementary Material.pdf
